# Supplementary material for: Pangenome of Serratia marcescens strains from nosocomial and environmental origins reveals different populations and the links between them
Source: Sci Rep. 2019 Jan 10;9:46. doi: 10.1038/s41598-018-37118-0 (PMC6328595; doi:10.1038/s41598-018-37118-0)
Supplement: Supplementary file 1 — S1 [file 41598_2018_37118_MOESM1_ESM.xls]

## Sheet: Hoja1
Pangenome of Serratia marcescens strains from nosocomial and environmental origins reveals different populations and the links between them
Eduardo Abreo & Nora Altier
Supplementary Table S1. Presence/absence of virulence related genes
	Virulence regulation						Hemolysin							Peptydoglican Hydrolase	Biofilm related			Fimbrial Usher gene	chaperone precursor		Proline/betaine transporter
Strain*	bvgS	bvgS_2	VirB_2	VirB_1	bvgA_1	evgS	shlB_3	shlB_1	shlB_2	shlA	hpmA	hpmA_2	hlyB	flgJ_2	bdlA	tabA_1	bigR_2	fimC	fimC_1	fimC_2	proP_4	Total gene count per strain
1	1	0	0	0	0	0	1	0	0	1	1	0	0	0	1	1	1	0	0	0	1	8
2	1	0	0	0	1	0	1	1	1	1	1	0	0	0	1	1	0	0	0	0	1	10
3	1	0	0	0	1	1	1	1	1	1	1	0	0	0	1	1	0	0	0	0	1	11
4	1	0	1	1	0	0	1	1	1	1	0	0	1	1	1	1	0	0	0	0	1	12
5	1	0	0	0	0	0	0	0	0	1	0	0	0	0	1	1	0	0	0	0	1	5
6	1	0	0	0	0	0	1	0	0	1	0	0	0	0	1	1	0	1	0	0	0	6
7	1	0	0	0	0	0	1	0	0	1	0	0	0	0	1	1	0	1	0	0	0	6
8	1	0	0	0	0	0	0	1	0	1	1	0	0	1	1	1	0	0	0	1	1	9
9	1	0	0	0	0	0	0	1	0	1	1	0	0	1	1	1	0	0	0	1	1	9
10	1	0	0	0	0	0	1	0	0	1	0	0	0	0	1	1	0	1	0	0	0	6
11	1	0	0	0	0	0	0	0	0	1	0	0	0	0	1	1	0	0	0	0	1	5
12	1	0	0	0	0	0	0	0	0	1	0	0	0	0	1	1	0	1	0	0	1	6
13	1	0	0	0	0	0	0	0	0	1	0	0	0	0	1	1	0	0	0	0	1	5
14	1	0	0	0	0	0	0	0	1	1	0	0	0	0	1	1	0	0	0	0	1	6
15	1	0	0	0	0	0	1	1	1	1	1	0	0	0	1	1	0	0	0	0	1	9
16	1	0	0	0	0	0	1	1	1	1	1	0	0	0	1	1	0	0	0	0	1	9
17	1	0	0	0	0	0	1	0	0	1	0	0	0	0	1	1	0	1	0	0	0	6
18	1	0	1	0	0	0	1	1	0	1	0	1	1	0	1	1	0	0	0	1	1	11
19	1	0	0	0	0	0	0	0	0	1	0	0	0	0	1	1	0	1	0	0	0	5
20	1	0	0	0	0	0	1	1	1	1	1	0	0	0	1	1	0	0	0	0	1	9
21	1	0	0	0	0	0	0	0	0	1	0	0	0	0	1	1	0	1	0	0	0	5
22	1	0	0	0	0	0	0	0	0	1	0	0	0	0	1	1	0	0	0	0	1	5
23	1	0	0	0	0	0	0	0	0	1	0	0	0	0	1	1	0	1	1	0	0	6
24	1	0	0	0	0	0	1	1	1	1	1	0	0	0	1	1	0	0	0	0	1	9
25	1	1	0	0	0	0	0	0	0	1	0	0	0	0	1	1	0	0	0	0	1	6
26	1	0	0	0	0	0	1	0	0	1	0	0	0	0	1	1	0	1	0	0	0	6
27	1	0	0	0	0	0	1	0	0	1	0	0	0	0	1	1	0	1	0	0	0	6
28	1	0	0	0	0	0	0	0	0	1	0	0	0	0	1	1	0	0	1	0	1	6
29	1	0	0	0	0	0	0	0	0	1	0	0	0	0	1	1	0	0	0	0	1	5
30	1	0	0	0	0	0	0	0	0	1	0	0	0	0	1	1	0	1	0	0	0	5
31	1	0	0	0	0	0	1	1	1	1	1	0	0	0	1	1	0	0	0	0	1	9
32	1	0	0	0	0	0	0	0	0	1	0	0	0	0	1	1	0	1	0	0	0	5
33	1	0	0	0	0	0	0	0	0	1	0	0	0	0	1	1	0	1	0	0	0	5
34	1	0	0	0	0	0	0	1	1	1	0	0	0	0	1	1	0	1	1	0	1	9
35	1	0	0	0	0	0	1	0	0	1	0	0	0	0	1	1	0	0	0	0	1	6
36	1	0	0	0	0	0	1	0	0	1	0	0	0	0	1	1	0	0	0	0	1	6
37	1	0	0	1	0	0	0	0	0	1	0	0	1	1	1	1	0	0	0	0	1	8
38	1	1	0	0	0	0	1	0	0	1	0	0	0	0	1	1	0	1	0	0	0	7
39	1	0	0	0	0	0	0	0	0	1	0	0	0	0	1	1	0	1	0	0	0	5
40	1	0	0	0	0	0	1	1	1	1	1	0	0	0	1	1	0	0	0	0	1	9
41	1	0	0	0	0	0	1	1	1	1	1	0	0	0	1	1	1	0	0	0	1	10
42	1	0	0	0	0	0	1	1	1	1	1	0	0	0	1	1	0	0	0	0	1	9
43	1	0	0	0	0	0	1	1	1	1	1	0	0	0	1	1	0	0	0	0	1	9
44	1	0	1	1	0	0	0	1	1	1	0	0	1	1	0	1	0	0	0	0	1	10
45	1	0	0	0	0	0	0	0	0	1	0	0	0	0	1	1	0	0	0	0	1	5
* red (nosocomial origin), black (environmental origin), green (PGPR status), grey cell (unknown source).
