# Supplementary material for: Pangenome of Serratia marcescens strains from nosocomial and environmental origins reveals different populations and the links between them
Source: Sci Rep. 2019 Jan 10;9:46. doi: 10.1038/s41598-018-37118-0 (PMC6328595; doi:10.1038/s41598-018-37118-0)
Supplement: Supplementary file 2 — S2 [file 41598_2018_37118_MOESM2_ESM.xls]

## Sheet: Hoja1
Pangenome of Serratia marcescens strains from nosocomial and environmental origins reveals different populations and the links between them
Eduardo Abreo & Nora Altier
Supplementary Table S2. Presence/Absence of genes related with antibiotic resistance
	Beta lactamase						Multidrug resistance							aminoglycoside acetyltransferase	aminoglycoside phosphotransferase	cloramphenicol acetyltransferase		polymyxin B		bacitracin		trimethoprim	novobiocin
Strain code*	blaNDM-1	blaTEM	blaOXA-1	bla_1 SVH prec	kpc precursor	smeA	mdtA	mdtA-1	mdtB	mdtB-1	mdtB-2	mdtC	mdtC-2	aacA4	neo	cat_1	cat_2	arnT_2	arnE	bacA	bacA_1	dfrA	hslJ	Total gene count per strain
1	0	0	0	0	0	0	1	0	1	0	0	1	0	0	0	1	1	1	1	1	0	0	1	9
2	0	0	0	0	0	0	1	0	1	0	0	1	0	0	0	1	1	1	1	1	0	0	1	9
3	0	0	0	0	0	0	1	0	1	0	0	1	0	0	0	1	1	1	1	1	0	0	1	9
4	1	1	0	1	0	0	1	0	1	0	0	1	0	1	1	1	1	1	1	1	0	1	1	15
5	0	0	0	0	0	0	1	0	1	1	1	1	0	0	0	1	1	1	1	1	0	0	1	11
6	0	0	0	0	0	0	1	0	1	0	0	1	0	0	0	1	1	1	1	1	0	0	1	9
7	0	0	0	0	0	0	1	0	1	0	0	1	0	0	0	1	1	1	1	1	1	0	1	10
8	0	1	0	0	0	0	1	0	1	0	0	1	0	0	0	1	1	1	1	1	0	0	1	10
9	0	1	0	0	0	0	1	0	1	0	0	1	0	0	0	1	1	1	1	1	0	0	1	10
10	0	0	0	0	0	0	1	1	1	0	0	1	0	0	0	1	1	1	1	1	0	0	1	10
11	0	0	0	0	0	0	1	0	1	1	1	1	0	0	0	1	1	1	1	1	0	0	0	10
12	0	0	0	0	0	0	1	1	1	1	1	1	0	0	0	1	1	1	1	1	0	0	1	12
13	0	0	0	0	0	0	1	0	1	1	1	1	0	0	0	1	1	1	1	1	0	0	1	11
14	0	0	0	0	0	0	1	0	1	1	1	1	1	0	0	1	1	1	1	1	0	0	1	12
15	0	0	0	0	0	0	1	0	1	0	0	1	0	0	0	1	1	1	1	1	0	0	1	9
16	0	0	0	0	0	0	1	0	1	0	0	1	0	0	0	1	1	1	1	1	0	0	1	9
17	0	0	0	0	0	0	0	0	1	0	0	1	0	0	0	1	1	1	1	1	0	0	0	7
18	0	1	1	1	1	0	1	0	1	0	0	1	0	1	0	1	1	1	1	1	0	0	1	14
19	0	0	0	0	0	0	1	1	1	0	0	1	0	0	0	1	1	1	1	1	0	0	1	10
20	0	1	0	0	0	0	1	0	1	0	0	1	0	0	0	1	1	1	1	1	0	0	1	10
21	0	0	0	0	0	0	0	0	1	0	0	1	0	0	0	1	1	1	1	1	0	0	1	8
22	0	0	0	0	0	0	0	0	0	0	0	0	0	0	0	1	1	1	1	1	0	0	1	6
23	0	0	0	0	0	0	1	0	1	1	1	1	0	0	0	1	1	1	1	1	0	0	1	11
24	0	1	0	0	0	0	1	0	1	0	0	1	0	1	0	1	1	1	1	1	0	0	1	11
25	0	0	0	0	0	0	0	0	0	0	0	0	0	0	0	1	1	1	1	1	0	0	1	6
26	0	0	0	0	0	0	1	0	1	0	0	1	0	0	0	1	1	1	1	1	0	0	1	9
27	0	0	0	0	0	0	1	0	1	1	1	1	0	0	0	1	1	1	1	1	0	0	1	11
28	0	0	0	0	0	0	1	0	1	0	0	1	0	0	0	1	1	1	1	1	0	0	1	9
29	0	0	0	0	0	0	1	0	1	1	1	1	0	0	0	1	1	1	1	1	0	0	1	11
30	0	0	0	0	0	0	0	0	1	0	0	1	0	0	0	1	1	1	1	1	0	0	1	8
31	0	0	0	0	0	1	1	0	1	0	0	1	0	0	0	1	1	1	1	1	0	0	1	10
32	0	0	0	0	0	0	1	0	1	1	1	1	0	0	0	1	1	1	1	1	0	0	1	11
33	0	0	0	0	0	0	1	0	1	0	0	1	0	0	0	1	1	1	1	1	0	0	1	9
34	0	0	0	0	0	0	1	1	1	0	0	1	0	0	0	1	1	1	1	1	0	0	1	10
35	0	0	0	0	0	0	1	0	1	1	1	1	0	0	0	1	1	1	1	1	0	0	1	11
36	0	0	0	0	0	0	1	0	1	1	1	1	0	0	0	1	1	1	1	1	0	0	0	10
37	0	0	0	0	0	0	1	0	1	0	0	1	0	1	0	1	1	1	1	1	0	0	1	10
38	0	0	0	0	0	0	1	1	1	0	0	1	0	0	0	1	1	1	0	1	0	0	1	9
39	0	0	0	0	0	0	0	0	1	0	0	1	0	0	0	1	1	1	1	1	0	0	1	8
40	1	0	0	1	0	0	1	0	1	0	0	1	0	1	1	1	1	1	1	1	0	0	1	13
41	0	0	0	0	0	0	1	0	1	0	0	1	0	0	0	1	1	1	1	1	0	0	1	9
42	0	0	0	0	0	1	1	0	1	0	0	1	0	0	0	1	1	1	1	1	0	0	1	10
43	0	0	0	0	0	0	1	0	1	0	0	1	0	0	0	1	1	1	1	1	0	0	1	9
44	1	1	0	0	0	0	1	0	1	0	0	1	0	1	1	0	1	1	1	1	0	1	1	13
45	0	0	0	0	0	0	1	0	1	1	1	1	0	0	0	1	1	1	1	1	0	0	1	11
* red (nosocomial origin), black (environmental origin), green (PGPR status), grey cell (unknown source)
