# Supplementary material for: Pangenome of Serratia marcescens strains from nosocomial and environmental origins reveals different populations and the links between them
Source: Sci Rep. 2019 Jan 10;9:46. doi: 10.1038/s41598-018-37118-0 (PMC6328595; doi:10.1038/s41598-018-37118-0)
Supplement: Supplementary file 3 — S3 [file 41598_2018_37118_MOESM3_ESM.xls]

## Sheet: Hoja1
Pangenome of Serratia marcescens strains from nosocomial and environmental origins reveals different populations and the links between them
Eduardo Abreo & Nora Altier
Supplementary Table 3. Presence/Absence of genes related with plant growth promotion
	Antifungal				Nitrogen Fixation			IAA			P solubilization								HCN			diacetilphologlucinol
Strain code*	chiA1	chiA_1	chiA_2	chiB	nirC (nitrit transporter)	nifJ_2	nif_J3	ipdC_1	ipdC_2	ipdC_3	pqqB	pqqB_1	pqqB_2	pqqC	pqqC_1	pqqC_2	pqqD	pqqD_1	hcnA	hcnB	hcnC	phlA	Total gene count per strain
1	1	0	0	1	1	1	1	1	1	0	1	1	1	1	1	1	1	1	1	1	0	1	18
2	1	0	0	1	1	1	1	1	1	0	1	1	1	1	1	1	1	1	1	1	0	1	18
3	1	0	0	1	1	1	1	1	1	0	1	1	1	1	1	1	1	1	1	1	0	1	18
4	1	0	0	1	1	1	1	1	0	0	1	1	1	1	1	1	1	1	0	1	1	1	17
5	1	0	0	1	1	1	1	1	1	0	1	1	1	1	1	1	1	1	1	1	1	1	19
6	1	0	0	1	0	1	1	1	1	0	1	1	1	1	1	1	1	1	1	1	1	1	18
7	1	0	0	1	1	1	1	1	1	0	1	1	1	0	0	1	1	1	1	1	1	1	17
8	1	0	0	1	1	1	1	1	1	0	1	1	1	1	1	1	1	1	0	1	1	1	18
9	1	0	0	1	1	1	1	1	1	0	1	1	1	1	1	1	1	1	0	1	1	1	18
10	1	0	0	1	1	1	1	1	1	0	1	1	1	1	1	1	1	1	1	1	1	1	19
11	1	0	0	1	1	1	1	1	1	0	1	1	1	1	1	1	1	1	1	0	0	1	17
12	1	0	0	1	0	1	1	1	0	0	1	1	1	1	1	1	1	1	0	0	0	1	14
13	1	0	0	1	1	1	1	1	1	0	1	1	1	1	1	1	1	1	1	1	1	1	19
14	1	0	0	1	1	1	1	1	1	0	1	1	1	1	1	1	1	1	1	1	1	1	19
15	1	0	0	0	1	1	1	1	1	0	1	1	1	1	1	1	1	1	1	1	0	1	17
16	1	0	0	0	1	1	1	1	1	0	1	1	1	1	1	1	1	1	1	1	0	1	17
17	1	0	0	1	0	1	1	1	0	0	1	1	1	1	1	1	1	1	0	0	0	1	14
18	1	0	0	0	1	1	1	1	1	0	1	1	1	1	1	1	1	1	0	1	1	1	17
19	1	0	0	1	0	1	1	1	0	0	1	1	1	1	1	1	1	1	0	0	0	1	14
20	1	0	0	1	1	1	1	1	1	0	1	1	1	1	1	1	1	1	1	1	0	1	18
21	1	1	0	1	1	1	1	1	1	0	1	1	1	1	1	1	1	1	1	1	1	1	20
22	1	0	0	0	1	1	1	1	1	0	1	1	1	1	1	1	1	1	0	1	1	1	17
23	1	0	0	1	0	1	1	1	0	0	1	1	1	1	1	1	1	1	0	1	0	1	15
24	1	0	0	1	1	1	1	1	1	0	1	1	1	1	1	1	1	1	1	0	1	1	18
25	1	0	0	0	1	1	1	1	1	0	1	1	1	1	1	1	1	1	0	0	1	1	16
26	0	0	0	1	1	1	1	1	1	0	0	0	0	0	0	1	1	1	1	1	1	1	13
27	1	0	0	1	1	1	1	1	1	0	1	1	1	1	1	1	1	1	1	1	1	1	19
28	1	0	0	1	1	1	1	1	1	0	1	1	1	1	1	1	1	1	0	0	1	1	17
29	1	0	0	1	1	1	1	1	1	0	1	1	1	1	1	1	1	1	1	1	1	1	19
30	1	1	0	1	1	1	1	1	1	0	1	1	1	1	1	1	1	1	1	1	1	1	20
31	1	0	0	1	1	1	1	1	1	0	1	1	1	1	1	1	1	1	1	0	1	1	18
32	1	0	0	1	1	1	1	1	1	0	1	1	1	1	1	1	1	1	1	1	1	1	19
33	1	0	0	1	0	1	1	1	1	0	1	1	1	1	1	1	1	1	1	1	1	1	18
34	1	0	0	1	0	1	1	1	0	0	1	1	1	1	1	1	1	1	0	0	0	1	14
35	1	0	0	1	1	1	1	1	1	0	1	1	1	1	1	1	1	1	1	1	1	1	19
36	1	0	0	1	1	1	1	1	1	0	1	1	1	1	1	1	1	1	1	0	0	1	17
37	1	0	0	1	0	1	1	1	1	0	1	1	1	1	1	1	1	1	0	0	1	1	16
38	1	0	0	1	1	1	1	1	1	0	0	0	0	1	1	1	1	1	1	1	1	1	16
39	1	1	0	1	1	1	1	1	1	0	1	1	1	1	1	1	1	1	1	1	1	1	20
40	1	0	0	0	1	1	1	1	1	0	1	1	1	1	1	1	1	1	1	0	1	1	17
41	1	0	0	0	1	1	1	1	1	0	1	1	1	1	1	1	1	1	1	0	1	1	17
42	1	0	0	0	1	1	1	1	1	1	1	1	1	1	1	1	1	1	1	0	1	1	18
43	1	0	0	0	1	1	1	1	1	0	1	1	1	1	1	1	1	1	1	0	1	1	17
44	1	0	0	1	1	1	1	1	1	0	1	1	1	1	1	1	1	1	0	0	1	1	17
45	1	0	0	1	1	1	1	1	1	0	1	1	1	1	1	1	1	1	1	1	1	1	19
* red (nosocomial origin), black (environmental origin), green (PGPR status), grey cell (unknown source)
